# Supplementary material for: Influence of Onopordum platylepis Murb. as a Vegetable Coagulant on the Production and Bioactivity of Peptides in Murcia al Vino Cheese
Source: Antioxidants (Basel). 2026 Jan 13;15(1):101. doi: 10.3390/antiox15010101 (PMC12838176; doi:10.3390/antiox15010101)
Supplement: Supplementary file 1 [file antioxidants-15-00101-s001.zip]

Archive with 1 entries (1 files):
- antioxidants-4014534-supplementary.pdf
